# Supplementary material for: Deep Sequencing Analysis of Individual HIV-1 Proviruses Reveals Frequent Asymmetric Long Terminal Repeats
Source: J Virol. 2022 Jun 8;96(13):e00122-22. doi: 10.1128/jvi.00122-22 (PMC9278108; doi:10.1128/jvi.00122-22)
Supplement: Supplemental file 1 — Supplemental Material. Download jvi.00122-22-s0001.xlsx, XLSX file, 0.03 MB [file jvi.00122-22-s0001.xlsx]

## Sheet: HIV Integration Sites
Table S1. Integration Site Analysis
Sample ID	Cell ID	Genome Position	Strand	Frequency / Length	Read Count	Position Compare	Gene Compare	Exon Compare	Chr (position)		Gene(s)	Cancer Gene(s)	Proto- oncogene(s)	Ensembl Gene Reference(s)	Exon(s)	Transcript Type(s)	Transcript Name(s)	Ensembl Transcript Reference(s)	Intron(s)	Transcript Type(s)	Transcript Name(s)	Ensembl Transcript Reference(s)	Equivalents	Ensembl Proximal Gene Reference(s)	Eq.
C-02-13	C-02-13	1018985814	+	20	100				chr5 (139325749)	+	MATR3 (+) (32101, 5610), MATR3 (+) (51997, 5928)			ENSG00000015479, ENSG00000280987					Transcript: 1 (Intron: 13/14), Transcript: 7 (Intron: 11/12), Transcript: 8 (Intron: 13/13), Transcript: 13 (Intron: 12/13), Transcript: 23 (Intron: 11/12), Transcript: 25 (Intron: 9/10), Transcript: 27 (Intron: 2/2), Transcript: 1 (Intron: 15/16), Transcript: 5 (Intron: 15/16), Transcript: 6 (Intron: 18/19), Transcript: 7 (Intron: 17/18), Transcript: 11 (Intron: 13/14), Transcript: 12 (Intron: 1…	protein_coding, protein_coding, protein_coding, protein_coding, retained_intron, retained_intron, processed_transcript, protein_coding, protein_coding, protein_coding, protein_coding, protein_coding, protein_coding, protein_coding	MATR3-201, MATR3-203, MATR3-215, MATR3-206, MATR3-211, MATR3-202, MATR3-219, MATR3-237, MATR3-233, MATR3-232, MATR3-230, MATR3-227, MATR3-229, MATR3-228		RN7SKP64 (-) (-7289)	ENSG00000253015
C-02-21	C-02-21	2811554506	+	20	100				chr21 (34081435)	+	MRPS6 (+) (8211, 61599), SLC5A3 (+) (7865, 24825), AP000320.7 (+) (7843, 278598)			ENSG00000243927, ENSG00000198743, ENSG00000272657					Transcript: 1 (Intron: 1/4), Transcript: 2 (Intron: 1/2), Transcript: 3 (Intron: 1/4), Transcript: 1 (Intron: 1/1), Transcript: 1 (Intron: 1/5)	processed_transcript, protein_coding, processed_transcript, protein_coding, processed_transcript	MRPS6-205, MRPS6-201, MRPS6-202, SLC5A3-201, AP000317.2-201
C-02-29	C-02-29	2496330342	-	20	100				chr17 (5549780)	-	NLRP1 (-) (50353, 69644)			ENSG00000091592					Transcript: 1 (Intron: 12/16), Transcript: 4 (Intron: 11/15), Transcript: 6 (Intron: 11/15), Transcript: 7 (Intron: 11/16), Transcript: 8 (Intron: 12/16), Transcript: 9 (Intron: 11/15), Transcript: 10 (Intron: 10/14), Transcript: 11 (Intron: 8/13), Transcript: 14 (Intron: 11/16), Transcript: 15 (Intron: 12/17), Transcript: 16 (Intron: 11/16), Transcript: 17 (Intron: 11/16)	nonsense_mediated_decay, protein_coding, protein_coding, protein_coding, protein_coding, protein_coding, protein_coding, processed_transcript, protein_coding, protein_coding, protein_coding, protein_coding	NLRP1-205, NLRP1-201, NLRP1-208, NLRP1-202, NLRP1-210, NLRP1-204, NLRP1-214, NLRP1-207, NLRP1-217, NLRP1-216, NLRP1-215, NLRP1-203
C-02-32	C-02-32	490236513	+	20	100				chr2 (241280091)		HDLBP (-) (52827, 36970)			ENSG00000115677					Transcript: 2 (Intron: 27/27), Transcript: 3 (Intron: 27/27), Transcript: 27 (Intron: 8/8), Transcript: 31 (Intron: 4/4), Transcript: 32 (Intron: 5/5), Transcript: 34 (Intron: 5/5), Transcript: 35 (Intron: 5/5), Transcript: 36 (Intron: 4/4), Transcript: 38 (Intron: 4/4), Transcript: 43 (Intron: 4/4), Transcript: 44 (Intron: 3/3), Transcript: 46 (Intron: 1/1)	protein_coding, protein_coding, protein_coding, protein_coding, protein_coding, protein_coding, protein_coding, protein_coding, protein_coding, protein_coding, processed_transcript, processed_transcript	HDLBP-204, HDLBP-201, HDLBP-216, HDLBP-217, HDLBP-218, HDLBP-205, HDLBP-210, HDLBP-211, HDLBP-207, HDLBP-206, HDLBP-230, HDLBP-246		snoMe28S-Am2634 (+) (-4778)	ENSG00000281551
C-02-38	C-02-38	2864627210	-	20	100		2		chr22 (40444156)	-	MKL1 (-) (33875, 192546)			ENSG00000196588					Transcript: 1 (Intron: 11/14), Transcript: 2 (Intron: 10/13), Transcript: 3 (Intron: 11/11), Transcript: 5 (Intron: 3/3), Transcript: 6 (Intron: 2/4), Transcript: 9 (Intron: 11/14), Transcript: 11 (Intron: 11/12), Transcript: 13 (Intron: 1/1)	protein_coding, protein_coding, protein_coding, protein_coding, protein_coding, protein_coding, protein_coding, protein_coding	MKL1-201, MKL1-203, MKL1-205, MKL1-204, MKL1-206, MKL1-202, MKL1-211, MKL1-212
C-02-40	C-02-40	2457632676	+	20	100				chr16 (57190459)	+	RSPRY1 (+) (4322, 50016)			ENSG00000159579					Transcript: 1 (Intron: 1/3), Transcript: 2 (Intron: 1/3), Transcript: 3 (Intron: 2/4), Transcript: 4 (Intron: 1/14), Transcript: 5 (Intron: 1/2), Transcript: 6 (Intron: 1/1), Transcript: 7 (Intron: 1/14)	protein_coding, protein_coding, protein_coding, protein_coding, protein_coding, retained_intron, protein_coding	RSPRY1-204, RSPRY1-208, RSPRY1-206, RSPRY1-201, RSPRY1-211, RSPRY1-210, RSPRY1-202		FAM192A (-) (+4343)	ENSG00000172775
C-02-44	C-02-44	1372427848	+	20	100				chr7 (140423545)	+	RAB19 (+) (19502, 2705)			ENSG00000146955					Transcript: 1 (Intron: 3/3), Transcript: 2 (Intron: 2/2), Transcript: 3 (Intron: 3/3)	protein_coding, protein_coding, protein_coding	RAB19-202, RAB19-201, RAB19-203
C-02-45	C-02-45	2496330342	-	20	100				chr17 (5549780)	-	NLRP1 (-) (50353, 69644)			ENSG00000091592					Transcript: 1 (Intron: 12/16), Transcript: 4 (Intron: 11/15), Transcript: 6 (Intron: 11/15), Transcript: 7 (Intron: 11/16), Transcript: 8 (Intron: 12/16), Transcript: 9 (Intron: 11/15), Transcript: 10 (Intron: 10/14), Transcript: 11 (Intron: 8/13), Transcript: 14 (Intron: 11/16), Transcript: 15 (Intron: 12/17), Transcript: 16 (Intron: 11/16), Transcript: 17 (Intron: 11/16)	nonsense_mediated_decay, protein_coding, protein_coding, protein_coding, protein_coding, protein_coding, protein_coding, processed_transcript, protein_coding, protein_coding, protein_coding, protein_coding	NLRP1-205, NLRP1-201, NLRP1-208, NLRP1-202, NLRP1-210, NLRP1-204, NLRP1-214, NLRP1-207, NLRP1-217, NLRP1-216, NLRP1-215, NLRP1-203
C-02-48	C-02-48	2328914654	+	20	100				chr15 (30463626)														CTD-3092A11.1 (+) (-7153)	ENSG00000215302
C-02-5	C-02-5	2533045871	-	20	100		3		chr17 (42265309)	-	STAT5B (-) (66141, 11398)			ENSG00000173757					Transcript: 1 (Intron: 18/18), Transcript: 6 (Intron: 8/8), Transcript: 7 (Intron: 4/4)	protein_coding, retained_intron, protein_coding	STAT5B-201, STAT5B-203, STAT5B-202		AC003104.1 (-) (-5208), RP11-358B23.5 (+) (-3278), RP11-358B23.7 (-) (-6760)	ENSG00000236194, ENSG00000267758, ENSG00000278829
C-02-52	C-02-52	2495113393	-	20	100				chr17 (4332831)	-	UBE2G1 (-) (63572, 33797)			ENSG00000132388					Transcript: 1 (Intron: 5/5), Transcript: 2 (Intron: 6/6), Transcript: 3 (Intron: 3/3), Transcript: 4 (Intron: 4/4), Transcript: 6 (Intron: 3/4)	protein_coding, protein_coding, nonsense_mediated_decay, nonsense_mediated_decay, protein_coding	UBE2G1-201, UBE2G1-204, UBE2G1-206, UBE2G1-203, UBE2G1-205
C-02-53	C-02-53	490236513	+	20	100				chr2 (241280091)		HDLBP (-) (52827, 36970)			ENSG00000115677					Transcript: 2 (Intron: 27/27), Transcript: 3 (Intron: 27/27), Transcript: 27 (Intron: 8/8), Transcript: 31 (Intron: 4/4), Transcript: 32 (Intron: 5/5), Transcript: 34 (Intron: 5/5), Transcript: 35 (Intron: 5/5), Transcript: 36 (Intron: 4/4), Transcript: 38 (Intron: 4/4), Transcript: 43 (Intron: 4/4), Transcript: 44 (Intron: 3/3), Transcript: 46 (Intron: 1/1)	protein_coding, protein_coding, protein_coding, protein_coding, protein_coding, protein_coding, protein_coding, protein_coding, protein_coding, protein_coding, processed_transcript, processed_transcript	HDLBP-204, HDLBP-201, HDLBP-216, HDLBP-217, HDLBP-218, HDLBP-205, HDLBP-210, HDLBP-211, HDLBP-207, HDLBP-206, HDLBP-230, HDLBP-246		snoMe28S-Am2634 (+) (-4778)	ENSG00000281551
C-02-55	C-02-55	2496330342	-	20	100				chr17 (5549780)	-	NLRP1 (-) (50353, 69644)			ENSG00000091592					Transcript: 1 (Intron: 12/16), Transcript: 4 (Intron: 11/15), Transcript: 6 (Intron: 11/15), Transcript: 7 (Intron: 11/16), Transcript: 8 (Intron: 12/16), Transcript: 9 (Intron: 11/15), Transcript: 10 (Intron: 10/14), Transcript: 11 (Intron: 8/13), Transcript: 14 (Intron: 11/16), Transcript: 15 (Intron: 12/17), Transcript: 16 (Intron: 11/16), Transcript: 17 (Intron: 11/16)	nonsense_mediated_decay, protein_coding, protein_coding, protein_coding, protein_coding, protein_coding, protein_coding, processed_transcript, protein_coding, protein_coding, protein_coding, protein_coding	NLRP1-205, NLRP1-201, NLRP1-208, NLRP1-202, NLRP1-210, NLRP1-204, NLRP1-214, NLRP1-207, NLRP1-217, NLRP1-216, NLRP1-215, NLRP1-203
C-02-7	C-02-7	2533049455	-	20	100				chr17 (42268893)	-	RP11-358B23.5 (+) (306, 914), STAT5B (-) (69725, 7814)			ENSG00000267758, ENSG00000173757					Transcript: 1 (Intron: 1/1), Transcript: 1 (Intron: 18/18), Transcript: 6 (Intron: 8/8), Transcript: 7 (Intron: 4/4)	antisense_RNA, protein_coding, retained_intron, protein_coding	AC099811.4-201, STAT5B-201, STAT5B-203, STAT5B-202		AC003104.1 (-) (-1624), RP11-358B23.7 (-) (-3176)	ENSG00000236194, ENSG00000278829
C-03-1	C-03-1	2533877676	+	20	100				chr17 (43097114)		BRCA1 (-) (52819, 28369)			ENSG00000012048					Transcript: 1 (Intron: 15/22), Transcript: 2 (Intron: 14/21), Transcript: 3 (Intron: 14/21), Transcript: 4 (Intron: 7/7), Transcript: 5 (Intron: 10/10), Transcript: 6 (Intron: 4/4), Transcript: 7 (Intron: 15/21), Transcript: 8 (Intron: 16/23), Transcript: 9 (Intron: 15/22), Transcript: 10 (Intron: 15/22), Transcript: 11 (Intron: 9/11), Transcript: 12 (Intron: 10/17), Transcript: 13 (Intron: 10/16…	protein_coding, protein_coding, protein_coding, protein_coding, protein_coding, protein_coding, protein_coding, protein_coding, nonsense_mediated_decay, protein_coding, protein_coding, protein_coding, protein_coding, protein_coding, protein_coding, protein_coding, protein_coding, nonsense_mediated_decay, protein_coding, protein_coding, protein_coding, protein_coding	BRCA1-203, BRCA1-201, BRCA1-208, BRCA1-225, BRCA1-226, BRCA1-227, BRCA1-221, BRCA1-210, BRCA1-205, BRCA1-219, BRCA1-216, BRCA1-215, BRCA1-222, BRCA1-217, BRCA1-202, BRCA1-209, BRCA1-214, BRCA1-220, BRCA1-224, BRCA1-223, BRCA1-212, BRCA1-213
C-03-10	C-03-10	250455019	-	20	100				chr2 (1498597)		TPO (+) (124374, 45114)			ENSG00000115705					Transcript: 1 (Intron: 3/5), Transcript: 3 (Intron: 13/16), Transcript: 4 (Intron: 12/15), Transcript: 6 (Intron: 11/14), Transcript: 7 (Intron: 10/11), Transcript: 8 (Intron: 4/6), Transcript: 9 (Intron: 4/6), Transcript: 10 (Intron: 2/2), Transcript: 13 (Intron: 13/16), Transcript: 15 (Intron: 12/14)	processed_transcript, protein_coding, protein_coding, protein_coding, protein_coding, protein_coding, protein_coding, processed_transcript, protein_coding, protein_coding	TPO-214, TPO-201, TPO-205, TPO-204, TPO-207, TPO-210, TPO-212, TPO-211, TPO-202, TPO-203
C-03-11	C-03-11	1873882476	+	20	100				chr11 (65201425)	+	CAPN1 (+) (20859, 10581)			ENSG00000014216					Transcript: 3 (Intron: 10/21), Transcript: 6 (Intron: 10/21), Transcript: 7 (Intron: 10/21), Transcript: 9 (Intron: 10/21), Transcript: 19 (Intron: 9/20), Transcript: 22 (Intron: 3/4)	protein_coding, protein_coding, protein_coding, protein_coding, protein_coding, retained_intron	CAPN1-226, CAPN1-224, CAPN1-202, CAPN1-201, CAPN1-208, CAPN1-223
C-03-13	C-03-13	2862929360	-	20	100				chr22 (38746306)	-	RP3-508I15.14 (+) (7303, 2735), SUN2 (-) (11581, 47837)			ENSG00000225450, ENSG00000100242					Transcript: 1 (Intron: 1/1), Transcript: 1 (Intron: 11/18), Transcript: 2 (Intron: 11/17), Transcript: 3 (Intron: 11/18), Transcript: 9 (Intron: 2/4), Transcript: 10 (Intron: 1/7)	antisense_RNA, protein_coding, protein_coding, protein_coding, protein_coding, protein_coding	AL021707.1-201, SUN2-202, SUN2-201, SUN2-203, SUN2-206, SUN2-208		RP3-508I15.22 (+) (+2396), RP3-508I15.19 (+) (+7316), RP3-508I15.18 (+) (+7541), GTPBP1 (+) (+8007), RP3-508I15.20 (-) (+9514), RP3-508I15.21 (+) (+3191)	ENSG00000273076, ENSG00000230149, ENSG00000244491, ENSG00000100226, ENSG00000273096, ENSG00000272669
C-03-14	C-03-14	2533004212	-	20	100		3		chr17 (42223650)	-	STAT5B (-) (24482, 53057)			ENSG00000173757					Transcript: 1 (Intron: 15/18), Transcript: 6 (Intron: 5/8), Transcript: 7 (Intron: 1/4)	protein_coding, retained_intron, protein_coding	STAT5B-201, STAT5B-203, STAT5B-202
C-03-15	C-03-15	1060472220	-	20	100				chr5 (180812155)	-	MGAT1 (-) (21614, 3497)			ENSG00000131446					Transcript: 1 (Intron: 2/2), Transcript: 10 (Intron: 1/1), Transcript: 12 (Intron: 1/1), Transcript: 15 (Intron: 1/1), Transcript: 20 (Intron: 1/1), Transcript: 22 (Intron: 1/1)	protein_coding, protein_coding, protein_coding, processed_transcript, processed_transcript, processed_transcript	MGAT1-202, MGAT1-224, MGAT1-222, MGAT1-225, MGAT1-221, MGAT1-215		CTC-205M6.1 (+) (+771)	ENSG00000280161
C-03-16	C-03-16	2811051690	-	20	100				chr21 (33578619)	-	DONSON (-) (19077, 10089)			ENSG00000159147					Transcript: 2 (Intron: 2/10), Transcript: 3 (Intron: 1/9), Transcript: 4 (Intron: 1/8), Transcript: 5 (Intron: 1/9), Transcript: 6 (Intron: 1/8), Transcript: 7 (Intron: 1/1), Transcript: 8 (Intron: 1/4), Transcript: 9 (Intron: 1/7), Transcript: 10 (Intron: 1/8), Transcript: 11 (Intron: 1/8)	protein_coding, protein_coding, nonsense_mediated_decay, protein_coding, nonsense_mediated_decay, retained_intron, nonsense_mediated_decay, nonsense_mediated_decay, protein_coding, protein_coding	DONSON-202, DONSON-210, DONSON-211, DONSON-201, DONSON-203, DONSON-212, DONSON-209, DONSON-208, DONSON-205, DONSON-204		AP000304.12 (-) (-6068), SON (+) (+1138)	ENSG00000249209, ENSG00000159140
C-03-17	C-03-17	2707003337	+	20	100				chr19 (52592049)	+	ZNF137P (+) (3544, 5296)			ENSG00000123870	Transcript: 2 (Exon: 1/2)	transcribed_unprocessed_pseudogene	ZNF137P-201	ENST00000456718	Transcript: 1 (Intron: 1/2)	processed_transcript	ZNF137P-202	ENST00000456718	CTD-3099C6.11 (-) (-5650), ZNF83 (-) (-2011), CTD-3099C6.7 (-) (+6488), ZNF701 (+) (+4875)	ENSG00000268970, ENSG00000167766, ENSG00000268886, ENSG00000167562
C-03-20	C-03-20	42261743	+	20	100				chr1 (42261743)		FOXJ3 (-) (85204, 74134)			ENSG00000198815					Transcript: 2 (Intron: 9/14), Transcript: 3 (Intron: 9/12), Transcript: 4 (Intron: 4/7), Transcript: 7 (Intron: 9/12), Transcript: 8 (Intron: 8/11), Transcript: 9 (Intron: 9/12)	protein_coding, protein_coding, protein_coding, protein_coding, protein_coding, protein_coding	FOXJ3-204, FOXJ3-205, FOXJ3-207, FOXJ3-209, FOXJ3-202, FOXJ3-201
C-03-22	C-03-22	2864629094	-	20	100		2		chr22 (40446040)	-	MKL1 (-) (35759, 190662)			ENSG00000196588					Transcript: 1 (Intron: 11/14), Transcript: 2 (Intron: 10/13), Transcript: 3 (Intron: 11/11), Transcript: 5 (Intron: 3/3), Transcript: 6 (Intron: 2/4), Transcript: 9 (Intron: 11/14), Transcript: 11 (Intron: 11/12), Transcript: 13 (Intron: 1/1)	protein_coding, protein_coding, protein_coding, protein_coding, protein_coding, protein_coding, protein_coding, protein_coding	MKL1-201, MKL1-203, MKL1-205, MKL1-204, MKL1-206, MKL1-202, MKL1-211, MKL1-212
C-03-27	C-03-27	1842019902	+	20	100				chr11 (33338851)	+	HIPK3 (+) (82179, 18172)			ENSG00000110422					Transcript: 1 (Intron: 5/15), Transcript: 2 (Intron: 5/16), Transcript: 3 (Intron: 5/15), Transcript: 6 (Intron: 5/15)	protein_coding, protein_coding, protein_coding, protein_coding	HIPK3-204, HIPK3-201, HIPK3-202, HIPK3-203
C-03-29	C-03-29	1092490279	-	20	100				chr6 (31291955)	-	HLA-C (-) (23206, 65203)			ENSG00000204525					Transcript: 10 (Intron: 4/5)	retired	retired		WASF5P (-) (+2991), XXbac-BPG248L24.13 (-) (-1953)	ENSG00000231402, ENSG00000256166
C-03-87	C-03-87	2076968743	-	20	100				chr12 (133201070)		CTD-2140B24.4 (+) (70086, 1299), ZNF268 (+) (19661, 13761)			ENSG00000256825, ENSG00000090612					Transcript: 1 (Intron: 10/10), Transcript: 1 (Intron: 5/5), Transcript: 2 (Intron: 5/5), Transcript: 5 (Intron: 4/4), Transcript: 6 (Intron: 5/5), Transcript: 7 (Intron: 3/3), Transcript: 8 (Intron: 3/3), Transcript: 9 (Intron: 2/2), Transcript: 10 (Intron: 6/6), Transcript: 12 (Intron: 6/6), Transcript: 13 (Intron: 5/5), Transcript: 14 (Intron: 4/4), Transcript: 15 (Intron: 1/1), Transcript: 16 …	protein_coding, protein_coding, protein_coding, protein_coding, protein_coding, protein_coding, protein_coding, protein_coding, protein_coding, protein_coding, protein_coding, nonsense_mediated_decay, retained_intron, protein_coding, retained_intron	AC026786.1-201, ZNF268-205, ZNF268-201, ZNF268-210, ZNF268-203, ZNF268-208, ZNF268-212, ZNF268-206, ZNF268-213, ZNF268-209, ZNF268-218, ZNF268-216, ZNF268-215, ZNF268-217, ZNF268-204
C-03-9	C-03-9	347621836	-	20	100				chr2 (98665414)	-	MGAT4A (-) (46308, 65712)			ENSG00000071073					Transcript: 1 (Intron: 12/14), Transcript: 2 (Intron: 12/15), Transcript: 5 (Intron: 1/4), Transcript: 9 (Intron: 12/15)	protein_coding, protein_coding, processed_transcript, protein_coding	MGAT4A-201, MGAT4A-203, MGAT4A-207, MGAT4A-202
F-07-101	F-07-101	689895037	+	20	100		2		chr4 (449527)	+	ZNF721 (-) (23712, 49629), ABCA11P (-) (24092, 24602), RP11-2H3.7 (+) (63353, 4543)			ENSG00000182903, ENSG00000251595, ENSG00000281016					Transcript: 1 (Intron: 3/4), Transcript: 2 (Intron: 5/6), Transcript: 3 (Intron: 1/2), Transcript: 4 (Intron: 1/1), Transcript: 5 (Intron: 1/2), Transcript: 6 (Intron: 1/2), Transcript: 1 (Intron: 1/2), Transcript: 3 (Intron: 2/3), Transcript: 4 (Intron: 1/2), Transcript: 1 (Intron: 1/1)	nonsense_mediated_decay, protein_coding, processed_transcript, protein_coding, protein_coding, protein_coding, processed_transcript, processed_transcript, processed_transcript, antisense_RNA	ZNF721-206, ZNF721-203, ZNF721-204, ZNF721-201, ZNF721-205, ZNF721-202, ABCA11P-201, ABCA11P-204, ABCA11P-203, AC092574.2-201
F-07-11	F-07-11	269295711	+	20	100				chr2 (20339289)		PUM2 (-) (90598, 12945)			ENSG00000055917					Transcript: 3 (Intron: 20/20), Transcript: 4 (Intron: 6/6), Transcript: 5 (Intron: 4/4), Transcript: 6 (Intron: 4/4), Transcript: 7 (Intron: 5/5), Transcript: 8 (Intron: 4/4), Transcript: 9 (Intron: 4/4), Transcript: 11 (Intron: 19/19)	protein_coding, protein_coding, processed_transcript, nonsense_mediated_decay, nonsense_mediated_decay, nonsense_mediated_decay, protein_coding, protein_coding	PUM2-204, PUM2-210, PUM2-205, PUM2-207, PUM2-208, PUM2-211, PUM2-206, PUM2-203
F-07-12	F-07-12	1998744550	-	20	100				chr12 (54976877)	-	TESPA1 (-) (28859, 7869)			ENSG00000135426					Transcript: 5 (Intron: 10/10), Transcript: 6 (Intron: 10/10), Transcript: 13 (Intron: 3/5), Transcript: 14 (Intron: 1/2)	protein_coding, protein_coding, protein_coding, protein_coding	TESPA1-202, TESPA1-201, TESPA1-204, TESPA1-214
F-07-14	F-07-14	2176413126	-	20	100				chr13 (99370144)		UBAC2 (+) (169370, 16290)			ENSG00000134882					Transcript: 1 (Intron: 4/4), Transcript: 2 (Intron: 8/8), Transcript: 5 (Intron: 6/6), Transcript: 7 (Intron: 5/5), Transcript: 8 (Intron: 6/6), Transcript: 9 (Intron: 5/5), Transcript: 10 (Intron: 4/4), Transcript: 11 (Intron: 1/1)	protein_coding, protein_coding, protein_coding, processed_transcript, processed_transcript, processed_transcript, processed_transcript, protein_coding	UBAC2-201, UBAC2-203, UBAC2-202, UBAC2-211, UBAC2-208, UBAC2-205, UBAC2-210, UBAC2-209		HMGB3P4 (+) (-2029)	ENSG00000228808
F-07-15	F-07-15	274745978	+	20	100				chr2 (25789556)		ASXL2 (-) (55803, 88960)			ENSG00000143970					Transcript: 1 (Intron: 8/12), Transcript: 3 (Intron: 2/4), Transcript: 4 (Intron: 8/11)	protein_coding, processed_transcript, protein_coding	ASXL2-203, ASXL2-204, ASXL2-201
F-07-19	F-07-19	2704753044	-	20	100				chr19 (50341756)	-	NAPSB (-) (7960, 3011), NR1H2 (+) (12103, 41226)			ENSG00000131401, ENSG00000131408					Transcript: 2 (Intron: 8/8), Transcript: 3 (Intron: 8/8), Transcript: 4 (Intron: 6/6), Transcript: 5 (Intron: 3/3), Transcript: 6 (Intron: 2/2), Transcript: 1 (Intron: 1/4), Transcript: 2 (Intron: 2/13), Transcript: 3 (Intron: 2/2)	processed_transcript, transcribed_unprocessed_pseudogene, retained_intron, retained_intron, retained_intron, protein_coding, nonsense_mediated_decay, processed_transcript	NAPSB-202, NAPSB-206, NAPSB-204, NAPSB-205, NAPSB-201, NR1H2-212, NR1H2-203, NR1H2-213		KCNC3 (-) (+8241)	ENSG00000131398
F-07-2	F-07-2	1494270084	+	20	100				chr8 (102919808)	+	KB-1507C5.2 (+) (55508, 58068)			ENSG00000253320					Transcript: 3 (Intron: 2/3), Transcript: 6 (Intron: 2/3), Transcript: 11 (Intron: 1/1)	antisense_RNA, antisense_RNA, antisense_RNA	AZIN1-AS1-213, AZIN1-AS1-212, AZIN1-AS1-207		RPL5P24 (-) (-3563)	ENSG00000244052
F-07-21	F-07-21	1457317671	-	20	100				chr8 (65967395)
F-07-27	F-07-27	2554861135	+	20	100				chr17 (64080573)		ERN1 (-) (41431, 50246)			ENSG00000178607					Transcript: 1 (Intron: 19/21), Transcript: 6 (Intron: 2/4)	protein_coding, retained_intron	ERN1-201, ERN1-207
F-07-28	F-07-28	25678847	+	20	100				chr1 (25678847)	+	MAN1C1 (+) (61379, 107360)			ENSG00000117643					Transcript: 1 (Intron: 1/11), Transcript: 2 (Intron: 2/12), Transcript: 8 (Intron: 1/13)	protein_coding, protein_coding, protein_coding	MAN1C1-203, MAN1C1-201, MAN1C1-208
F-07-3	F-07-3	2568854827	-	20	100				chr17 (78074265)		TNRC6C (+) (70097, 34570)			ENSG00000078687					Transcript: 1 (Intron: 9/22), Transcript: 2 (Intron: 9/21), Transcript: 5 (Intron: 5/6), Transcript: 6 (Intron: 4/4), Transcript: 9 (Intron: 7/19), Transcript: 10 (Intron: 7/20)	protein_coding, protein_coding, retained_intron, retained_intron, protein_coding, protein_coding	TNRC6C-207, TNRC6C-205, TNRC6C-208, TNRC6C-204, TNRC6C-201, TNRC6C-202		RNU6-625P (+) (+7212), UBE2V2P2 (-) (+7504)	ENSG00000238658, ENSG00000267463
F-07-30	F-07-30	322972616	+	20	100				chr2 (74016194)	+	TET3 (+) (29790, 91982)			ENSG00000187605					Transcript: 1 (Intron: 2/10), Transcript: 3 (Intron: 2/10)	protein_coding, protein_coding	TET3-202, TET3-201
F-07-33	F-07-33	1927002643	-	20	100				chr11 (118321592)														CD3E (+) (+5417), RP11-215H18.5 (-) (-1197)	ENSG00000198851, ENSG00000254992
F-07-35	F-07-35	2576759194	-	20	100				chr18 (2721191)	-	SMCHD1 (+) (65453, 83826), RP11-703M24.5 (-) (32627, 111874)			ENSG00000101596, ENSG00000266049					Transcript: 1 (Intron: 19/47), Transcript: 4 (Intron: 8/37), Transcript: 6 (Intron: 5/31), Transcript: 7 (Intron: 4/4), Transcript: 1 (Intron: 2/3)	protein_coding, nonsense_mediated_decay, nonsense_mediated_decay, retained_intron, antisense_RNA	SMCHD1-201, SMCHD1-203, SMCHD1-211, SMCHD1-207, AP001011.1-201
F-07-37	F-07-37	1096007821	+	20	100				chr6 (34809497)	+	UHRF1BP1 (+) (17482, 73641)			ENSG00000065060					Transcript: 1 (Intron: 1/20), Transcript: 2 (Intron: 1/21)	protein_coding, protein_coding	UHRF1BP1-201, UHRF1BP1-202
F-07-38	F-07-38	21774302	+	20	100				chr1 (21774302)		USP48 (-) (96004, 9304)			ENSG00000090686					Transcript: 1 (Intron: 26/26), Transcript: 4 (Intron: 26/26), Transcript: 10 (Intron: 10/10), Transcript: 12 (Intron: 3/3), Transcript: 13 (Intron: 3/4), Transcript: 14 (Intron: 1/1), Transcript: 15 (Intron: 25/25)	protein_coding, protein_coding, protein_coding, protein_coding, protein_coding, processed_transcript, protein_coding	USP48-201, USP48-213, USP48-205, USP48-212, USP48-214, USP48-210, USP48-204		RP11-132G19.3 (+) (+5727)	ENSG00000231978
F-07-49	F-07-49	1875857175	+	20	100				chr11 (67176124)	+	KDM2A (+) (56855, 81963)			ENSG00000173120					Transcript: 1 (Intron: 2/20), Transcript: 2 (Intron: 2/20), Transcript: 4 (Intron: 2/2), Transcript: 15 (Intron: 2/20)	protein_coding, protein_coding, processed_transcript, protein_coding	KDM2A-202, KDM2A-210, KDM2A-208, KDM2A-201
F-07-50	F-07-50	551186112	+	20	100				chr3 (60036161)		FHIT (-) (286851, 1215298)			ENSG00000189283					Transcript: 1 (Intron: 5/9), Transcript: 2 (Intron: 5/9), Transcript: 3 (Intron: 5/6), Transcript: 4 (Intron: 4/8), Transcript: 5 (Intron: 1/6)	protein_coding, protein_coding, processed_transcript, protein_coding, protein_coding	FHIT-205, FHIT-208, FHIT-203, FHIT-204, FHIT-206
F-07-51	F-07-51	1874834455	-	20	100				chr11 (66153404)		PACS1 (+) (83041, 91343)			ENSG00000175115					Transcript: 1 (Intron: 1/6), Transcript: 2 (Intron: 1/23), Transcript: 3 (Intron: 2/4), Transcript: 4 (Intron: 1/4)	retained_intron, protein_coding, protein_coding, protein_coding	PACS1-205, PACS1-201, PACS1-213, PACS1-206
F-07-52	F-07-52	1811302862	-	20	100				chr11 (2621811)	-	KCNQ1 (+) (177127, 227298), KCNQ1OT1 (-) (13483, 78183)			ENSG00000053918, ENSG00000269821	Transcript: 1 (Exon: 1/1)	antisense_RNA	KCNQ1OT1-201	ENST00000597346	Transcript: 2 (Intron: 10/15), Transcript: 4 (Intron: 10/15)	protein_coding, protein_coding	KCNQ1-201, KCNQ1-202	ENST00000597346
F-07-54	F-07-54	21774302	+	20	100				chr1 (21774302)		USP48 (-) (96004, 9304)			ENSG00000090686					Transcript: 1 (Intron: 26/26), Transcript: 4 (Intron: 26/26), Transcript: 10 (Intron: 10/10), Transcript: 12 (Intron: 3/3), Transcript: 13 (Intron: 3/4), Transcript: 14 (Intron: 1/1), Transcript: 15 (Intron: 25/25)	protein_coding, protein_coding, protein_coding, protein_coding, protein_coding, processed_transcript, protein_coding	USP48-201, USP48-213, USP48-205, USP48-212, USP48-214, USP48-210, USP48-204		RP11-132G19.3 (+) (+5727)	ENSG00000231978
F-07-62	F-07-62	2712692586	+	20	100				chr19 (58281298)	+	AC010642.1 (+) (2332, 33899), CTD-3138B18.4 (+) (51833, 5509), ZNF8 (+) (2347, 21507)			ENSG00000267216, ENSG00000269545, ENSG00000278129					Transcript: 1 (Intron: 1/6), Transcript: 1 (Intron: 4/4), Transcript: 1 (Intron: 1/3)	nonsense_mediated_decay, retired, protein_coding	AC020915.2-201, retired, ZNF8-201		ZNF544 (+) (+3803), CTD-3138B18.5 (-) (+2490)	ENSG00000198131, ENSG00000268516
F-07-63	F-07-63	1104639484	+	20	100				chr6 (43441160)	+	ABCC10 (+) (13794, 9270)			ENSG00000124574					Transcript: 1 (Intron: 7/7), Transcript: 3 (Intron: 8/21), Transcript: 5 (Intron: 6/19), Transcript: 6 (Intron: 3/15), Transcript: 7 (Intron: 1/1)	protein_coding, protein_coding, protein_coding, retained_intron, retained_intron	ABCC10-203, ABCC10-204, ABCC10-201, ABCC10-207, ABCC10-208		MIR6780B (+) (+6540), DLK2 (-) (-9192)	ENSG00000276770, ENSG00000171462
F-07-67	F-07-67	1200344556	+	20	100				chr6 (139146232)	+	RP1-225E12.2 (-) (2028, 93421), HECA (+) (11120, 34570)			ENSG00000231329, ENSG00000112406					Transcript: 1 (Intron: 1/2), Transcript: 2 (Intron: 1/3), Transcript: 3 (Intron: 1/3), Transcript: 1 (Intron: 1/3)	antisense_RNA, antisense_RNA, antisense_RNA, protein_coding	AL031772.1-201, AL031772.1-202, AL031772.1-203, HECA-201
F-07-7	F-07-7	51736333	-	20	100				chr1 (51736333)		OSBPL9 (+) (159154, 62094)			ENSG00000117859					Transcript: 1 (Intron: 7/25), Transcript: 2 (Intron: 4/22), Transcript: 3 (Intron: 4/23), Transcript: 4 (Intron: 3/22), Transcript: 5 (Intron: 4/23), Transcript: 6 (Intron: 3/22), Transcript: 7 (Intron: 4/11), Transcript: 8 (Intron: 1/5), Transcript: 9 (Intron: 1/6), Transcript: 10 (Intron: 1/7), Transcript: 11 (Intron: 1/7), Transcript: 12 (Intron: 1/20), Transcript: 13 (Intron: 1/19), Transcrip…	protein_coding, nonsense_mediated_decay, protein_coding, nonsense_mediated_decay, protein_coding, protein_coding, nonsense_mediated_decay, retained_intron, nonsense_mediated_decay, protein_coding, protein_coding, protein_coding, protein_coding, processed_transcript, nonsense_mediated_decay, protein_coding, nonsense_mediated_decay, protein_coding, protein_coding	OSBPL9-202, OSBPL9-204, OSBPL9-205, OSBPL9-215, OSBPL9-203, OSBPL9-206, OSBPL9-214, OSBPL9-212, OSBPL9-226, OSBPL9-223, OSBPL9-218, OSBPL9-222, OSBPL9-201, OSBPL9-209, OSBPL9-225, OSBPL9-211, OSBPL9-217, OSBPL9-207, OSBPL9-213
F-07-72	F-07-72	1701643302	+	20	100				chr10 (26759673)		ABI1 (-) (13080, 101414)			ENSG00000136754					Transcript: 1 (Intron: 3/9), Transcript: 2 (Intron: 4/11), Transcript: 3 (Intron: 4/10), Transcript: 4 (Intron: 4/9), Transcript: 5 (Intron: 4/9), Transcript: 6 (Intron: 3/8), Transcript: 7 (Intron: 3/9), Transcript: 8 (Intron: 4/10), Transcript: 10 (Intron: 2/8), Transcript: 11 (Intron: 2/6), Transcript: 12 (Intron: 3/9), Transcript: 13 (Intron: 3/11)	protein_coding, protein_coding, protein_coding, protein_coding, protein_coding, protein_coding, protein_coding, protein_coding, protein_coding, protein_coding, protein_coding, protein_coding	ABI1-210, ABI1-207, ABI1-202, ABI1-205, ABI1-208, ABI1-209, ABI1-204, ABI1-206, ABI1-213, ABI1-212, ABI1-203, ABI1-201
F-07-74	F-07-74	1673421215	+	20	100				chr9 (136932303)	+	RABL6 (+) (124381, 25430)			ENSG00000196642					Transcript: 12 (Intron: 4/4)	retired	retired		RP11-229P13.25 (-) (-4866), FBXW5 (-) (-8132), RP11-229P13.2 (+) (-3537), TRAF2 (+) (+5696)	ENSG00000260190, ENSG00000159069, ENSG00000213590, ENSG00000127191
F-07-75	F-07-75	1387726085	-	20	100				chr7 (155721782)		RBM33 (+) (77331, 59703)			ENSG00000184863					Transcript: 2 (Intron: 9/17), Transcript: 4 (Intron: 8/11), Transcript: 5 (Intron: 5/5), Transcript: 6 (Intron: 4/10)	protein_coding, nonsense_mediated_decay, protein_coding, protein_coding	RBM33-207, RBM33-202, RBM33-209, RBM33-206
F-07-77	F-07-77	2533033730	-	20	100		3		chr17 (42253168)	-	STAT5B (-) (54000, 23539)			ENSG00000173757					Transcript: 1 (Intron: 18/18), Transcript: 6 (Intron: 8/8), Transcript: 7 (Intron: 4/4)	protein_coding, retained_intron, protein_coding	STAT5B-201, STAT5B-203, STAT5B-202
F-07-81	F-07-81	1087331323	+	20	100				chr6 (26132999)	+	HIST1H2AC (+) (8854, 6117)			ENSG00000180573					Transcript: 1 (Intron: 1/1), Transcript: 2 (Intron: 1/1), Transcript: 3 (Intron: 1/1)	nonsense_mediated_decay, protein_coding, protein_coding	HIST1H2AC-201, HIST1H2AC-203, HIST1H2AC-202		U91328.1 (-) (+8423), HIST1H2BB (-) (+9095), HIST1H2BC (-) (+9073)	ENSG00000281052, ENSG00000276410, ENSG00000180596
F-07-86	F-07-86	2154277435	+	20	100				chr13 (77234453)		MYCBP2 (-) (189798, 92597)			ENSG00000005810					Transcript: 1 (Intron: 66/82), Transcript: 11 (Intron: 66/83)	protein_coding, protein_coding	MYCBP2-211, MYCBP2-201
F-07-88	F-07-88	1953626685	+	20	100				chr12 (9859012)		CLEC2B (-) (6028, 11124)			ENSG00000110852					Transcript: 1 (Intron: 3/4), Transcript: 3 (Intron: 1/2), Transcript: 4 (Intron: 1/1)	protein_coding, retained_intron, retained_intron	CLEC2B-201, CLEC2B-204, CLEC2B-203		RP11-290C10.1 (+) (-8015)	ENSG00000255882
F-07-9	F-07-9	2712692586	+	20	100				chr19 (58281298)	+	AC010642.1 (+) (2332, 33899), CTD-3138B18.4 (+) (51833, 5509), ZNF8 (+) (2347, 21507)			ENSG00000267216, ENSG00000269545, ENSG00000278129					Transcript: 1 (Intron: 1/6), Transcript: 1 (Intron: 4/4), Transcript: 1 (Intron: 1/3)	nonsense_mediated_decay, retired, protein_coding	AC020915.2-201, retired, ZNF8-201		ZNF544 (+) (+3803), CTD-3138B18.5 (-) (+2490)	ENSG00000198131, ENSG00000268516
F-07-90	F-07-90	1151214955	-	20	100				chr6 (90016631)	-	BACH2 (-) (90102, 280277)			ENSG00000112182					Transcript: 1 (Intron: 4/8), Transcript: 2 (Intron: 4/6), Transcript: 4 (Intron: 1/3), Transcript: 5 (Intron: 1/4), Transcript: 10 (Intron: 4/6)	protein_coding, protein_coding, protein_coding, protein_coding, protein_coding	BACH2-201, BACH2-202, BACH2-203, BACH2-204, BACH2-210
K-01-1	K-01-1	668171986	-	20	100				chr3 (177022035)	-	TBL1XR1 (-) (2680, 175361)			ENSG00000177565	Transcript: 2 (Exon: 1/2), Transcript: 1 (Exon: 1/16)	retained_intron, protein_coding	TBL1XR1-215, TBL1XR1-208	ENST00000474363, ENST00000430069
K-01-10	K-01-10	2772210582	+	20	100				chr20 (59181678)														ZNF831 (+) (-9342)	ENSG00000124203
K-01-11	K-01-11	592932277	-	20	100				chr3 (101782326)		NXPE3 (+) (3124, 45903)			ENSG00000144815					Transcript: 1 (Intron: 3/4), Transcript: 2 (Intron: 2/7), Transcript: 3 (Intron: 3/5), Transcript: 4 (Intron: 2/7), Transcript: 6 (Intron: 1/6)	protein_coding, protein_coding, protein_coding, protein_coding, protein_coding	NXPE3-206, NXPE3-201, NXPE3-202, NXPE3-205, NXPE3-203
K-01-22	K-01-22	2688830635	+	20	100				chr19 (34419347)	+	PDCD2L (+) (14963, 6821)			ENSG00000126249					Transcript: 1 (Intron: 5/6), Transcript: 2 (Intron: 4/5), Transcript: 3 (Intron: 1/2), Transcript: 4 (Intron: 2/2)	protein_coding, retained_intron, protein_coding, retained_intron	PDCD2L-201, PDCD2L-204, PDCD2L-203, PDCD2L-202		RN7SL154P (-) (-2641), CTD-2588C8.8 (-) (-6765), UBA2 (+) (-9005), RP11-618P17.4 (+) (+9983)	ENSG00000264317, ENSG00000267024, ENSG00000126261, ENSG00000266953
K-01-24	K-01-24	31911957	+	20	100				chr1 (31911957)		PTP4A2 (-) (5536, 32899), RP11-84A19.4 (-) (60044, 9884)			ENSG00000184007, ENSG00000269967					Transcript: 1 (Intron: 3/4), Transcript: 2 (Intron: 3/3), Transcript: 4 (Intron: 2/3), Transcript: 5 (Intron: 2/3), Transcript: 6 (Intron: 3/6), Transcript: 7 (Intron: 2/4), Transcript: 19 (Intron: 3/5), Transcript: 1 (Intron: 1/1)	protein_coding, protein_coding, protein_coding, protein_coding, nonsense_mediated_decay, nonsense_mediated_decay, retired, lincRNA	PTP4A2-218, PTP4A2-201, PTP4A2-217, PTP4A2-203, PTP4A2-213, PTP4A2-210, retired, AL136115.2-201
K-01-25	K-01-25	2748403780	+	20	100				chr20 (35374876)		UQCC1 (-) (72310, 37265)			ENSG00000101019					Transcript: 2 (Intron: 5/6), Transcript: 3 (Intron: 5/8), Transcript: 4 (Intron: 3/6), Transcript: 5 (Intron: 5/9), Transcript: 6 (Intron: 5/8), Transcript: 7 (Intron: 6/7), Transcript: 8 (Intron: 6/9), Transcript: 9 (Intron: 3/6), Transcript: 13 (Intron: 6/8), Transcript: 15 (Intron: 4/7), Transcript: 16 (Intron: 5/9), Transcript: 17 (Intron: 3/6), Transcript: 19 (Intron: 4/7), Transcript: 20 (I…	nonsense_mediated_decay, protein_coding, protein_coding, nonsense_mediated_decay, protein_coding, protein_coding, protein_coding, nonsense_mediated_decay, protein_coding, nonsense_mediated_decay, protein_coding, protein_coding, processed_transcript, nonsense_mediated_decay, nonsense_mediated_decay, protein_coding	UQCC1-214, UQCC1-201, UQCC1-202, UQCC1-206, UQCC1-204, UQCC1-203, UQCC1-205, UQCC1-213, UQCC1-210, UQCC1-212, UQCC1-211, UQCC1-208, UQCC1-219, UQCC1-218, UQCC1-207, UQCC1-209
K-01-27	K-01-27	2397223407	-	20	100				chr15 (98772379)		IGF1R (+) (123408, 192151)			ENSG00000140443					Transcript: 1 (Intron: 2/20), Transcript: 2 (Intron: 2/20), Transcript: 3 (Intron: 2/9), Transcript: 4 (Intron: 1/1), Transcript: 5 (Intron: 1/3)	protein_coding, protein_coding, retained_intron, protein_coding, processed_transcript	IGF1R-201, IGF1R-206, IGF1R-210, IGF1R-204, IGF1R-203
K-01-30	K-01-30	2448008489	+	20	100				chr16 (47566272)	+	EIF4BP5 (-) (1182, 612), PHKB (+) (105149, 135251)			ENSG00000261336, ENSG00000102893	Transcript: 1 (Exon: 1/1)	processed_pseudogene	EIF4BP5-201	ENST00000567338	Transcript: 2 (Intron: 8/31), Transcript: 3 (Intron: 7/30), Transcript: 4 (Intron: 7/30), Transcript: 7 (Intron: 7/10), Transcript: 11 (Intron: 6/7)	protein_coding, protein_coding, protein_coding, processed_transcript, nonsense_mediated_decay	PHKB-208, PHKB-201, PHKB-202, PHKB-214, PHKB-217	ENST00000567338	RP11-177N22.2 (-) (+3792)	ENSG00000259866
K-01-37	K-01-37	2498915288	+	20	100				chr17 (8134726)														PER1 (-) (-5746)	ENSG00000179094
K-01-39	K-01-39	1514728404	+	20	100				chr8 (123378128)		ATAD2 (-) (58278, 38222)			ENSG00000156802					Transcript: 1 (Intron: 25/25), Transcript: 2 (Intron: 26/27), Transcript: 3 (Intron: 26/28), Transcript: 4 (Intron: 26/27), Transcript: 5 (Intron: 17/18), Transcript: 8 (Intron: 1/1)	nonsense_mediated_decay, protein_coding, protein_coding, nonsense_mediated_decay, retained_intron, retained_intron	ATAD2-202, ATAD2-201, ATAD2-205, ATAD2-203, ATAD2-204, ATAD2-206
K-01-40	K-01-40	144599335	+	20	100				chr1 (144599335)														PPIAL4F (+) (+5808)	ENSG00000279782
K-01-5	K-01-5	1572269914	+	20	100				chr9 (35781002)	+	RP11-112J3.16 (+) (8839, 9430)			ENSG00000227388					Transcript: 2 (Intron: 1/2)	lincRNA	AL133410.1-202
K-01-7	K-01-7	1514728404	+	20	100				chr8 (123378128)		ATAD2 (-) (58278, 38222)			ENSG00000156802					Transcript: 1 (Intron: 25/25), Transcript: 2 (Intron: 26/27), Transcript: 3 (Intron: 26/28), Transcript: 4 (Intron: 26/27), Transcript: 5 (Intron: 17/18), Transcript: 8 (Intron: 1/1)	nonsense_mediated_decay, protein_coding, protein_coding, nonsense_mediated_decay, retained_intron, retained_intron	ATAD2-202, ATAD2-201, ATAD2-205, ATAD2-203, ATAD2-204, ATAD2-206
K-01-8	K-01-8	2397223407	-	20	100				chr15 (98772379)		IGF1R (+) (123408, 192151)			ENSG00000140443					Transcript: 1 (Intron: 2/20), Transcript: 2 (Intron: 2/20), Transcript: 3 (Intron: 2/9), Transcript: 4 (Intron: 1/1), Transcript: 5 (Intron: 1/3)	protein_coding, protein_coding, retained_intron, protein_coding, processed_transcript	IGF1R-201, IGF1R-206, IGF1R-210, IGF1R-204, IGF1R-203
K-01-9	K-01-9	1944590342	-	20	100				chr12 (822669)		WNK1 (+) (70076, 88783)			ENSG00000060237					Transcript: 1 (Intron: 2/25), Transcript: 2 (Intron: 2/27), Transcript: 3 (Intron: 2/2), Transcript: 19 (Intron: 2/27), Transcript: 20 (Intron: 2/27), Transcript: 21 (Intron: 2/30)	protein_coding, protein_coding, protein_coding, protein_coding, protein_coding, protein_coding	WNK1-206, WNK1-201, WNK1-203, WNK1-202, WNK1-209, WNK1-204
R-09-1	R-09-1	1434280050	-	20	100				chr8 (42929774)		HOOK3 (+) (32842, 100765)			ENSG00000168172					Transcript: 1 (Intron: 3/21), Transcript: 2 (Intron: 3/15)	protein_coding, retained_intron	HOOK3-201, HOOK3-204
R-09-16	R-09-16	2389244676	+	20	100				chr15 (90793648)	+	BLM (+) (76321, 22517)			ENSG00000197299					Transcript: 1 (Intron: 15/21), Transcript: 2 (Intron: 15/19), Transcript: 3 (Intron: 15/21), Transcript: 7 (Intron: 8/13), Transcript: 8 (Intron: 1/1)	protein_coding, protein_coding, nonsense_mediated_decay, processed_transcript, retained_intron	BLM-201, BLM-208, BLM-206, BLM-207, BLM-209
R-09-19	R-09-19	1012294284	+	20	100				chr5 (132634219)	+	AC004041.2 (-) (3630, 30053), RAD50 (+) (78200, 12125)			ENSG00000223442, ENSG00000113522					Transcript: 2 (Intron: 21/24), Transcript: 3 (Intron: 21/24), Transcript: 9 (Intron: 1/4), Transcript: 1 (Intron: 1/2)	nonsense_mediated_decay, protein_coding, protein_coding, antisense_RNA	RAD50-209, RAD50-201, RAD50-206, TH2LCRR-203
R-09-20	R-09-20	116547772	-	20	100				chr1 (116547772)	-	CD58 (-) (33237, 23267)			ENSG00000116815					Transcript: 1 (Intron: 5/5), Transcript: 2 (Intron: 5/5), Transcript: 3 (Intron: 4/4), Transcript: 5 (Intron: 3/3)	protein_coding, nonsense_mediated_decay, protein_coding, protein_coding	CD58-202, CD58-204, CD58-203, CD58-201
R-09-22	R-09-22	689877492	+	20	100		2		chr4 (431982)	+	ZNF721 (-) (6167, 67174), ABCA11P (-) (6547, 42147), RP11-2H3.7 (+) (45808, 22088)			ENSG00000182903, ENSG00000251595, ENSG00000281016					Transcript: 1 (Intron: 1/4), Transcript: 2 (Intron: 1/6), Transcript: 1 (Intron: 1/2), Transcript: 3 (Intron: 1/3), Transcript: 4 (Intron: 1/2), Transcript: 1 (Intron: 1/1)	nonsense_mediated_decay, protein_coding, processed_transcript, processed_transcript, processed_transcript, antisense_RNA	ZNF721-206, ZNF721-203, ABCA11P-201, ABCA11P-204, ABCA11P-203, AC092574.2-201
R-09-24	R-09-24	2855596890	+	20	100				chr22 (31413836)	+	DRG1 (+) (14313, 114904)			ENSG00000185721					Transcript: 1 (Intron: 4/8), Transcript: 2 (Intron: 3/5), Transcript: 3 (Intron: 4/6)	protein_coding, nonsense_mediated_decay, processed_transcript	DRG1-201, DRG1-202, DRG1-203
R-09-26	R-09-26	2855596890	+	20	100				chr22 (31413836)	+	DRG1 (+) (14313, 114904)			ENSG00000185721					Transcript: 1 (Intron: 4/8), Transcript: 2 (Intron: 3/5), Transcript: 3 (Intron: 4/6)	protein_coding, nonsense_mediated_decay, processed_transcript	DRG1-201, DRG1-202, DRG1-203
R-09-33	R-09-33	1012294284	+	20	100				chr5 (132634219)	+	AC004041.2 (-) (3630, 30053), RAD50 (+) (78200, 12125)			ENSG00000223442, ENSG00000113522					Transcript: 2 (Intron: 21/24), Transcript: 3 (Intron: 21/24), Transcript: 9 (Intron: 1/4), Transcript: 1 (Intron: 1/2)	nonsense_mediated_decay, protein_coding, protein_coding, antisense_RNA	RAD50-209, RAD50-201, RAD50-206, TH2LCRR-203
R-09-39	R-09-39	1012294284	+	20	100				chr5 (132634219)	+	AC004041.2 (-) (3630, 30053), RAD50 (+) (78200, 12125)			ENSG00000223442, ENSG00000113522					Transcript: 2 (Intron: 21/24), Transcript: 3 (Intron: 21/24), Transcript: 9 (Intron: 1/4), Transcript: 1 (Intron: 1/2)	nonsense_mediated_decay, protein_coding, protein_coding, antisense_RNA	RAD50-209, RAD50-201, RAD50-206, TH2LCRR-203
R-09-7	R-09-7	473927898	+	20	100				chr2 (224971476)		DOCK10 (-) (206386, 70969)			ENSG00000135905					Transcript: 2 (Intron: 55/55), Transcript: 8 (Intron: 13/13), Transcript: 10 (Intron: 5/5), Transcript: 12 (Intron: 4/4)	protein_coding, retained_intron, processed_transcript, nonsense_mediated_decay	DOCK10-201, DOCK10-211, DOCK10-206, DOCK10-204
R-09-8	R-09-8	2841422859	+	20	100				chr22 (17239805)
																			# of proviruses	% of proviruses
																			70	89.7436	introns
																			4	5.12821	exonic
																			35	44.8718	Genic ++
																			36	46.1538	Genic +-
																			7	8.97436	Intergenic
