# Supplementary material for: Deep Sequencing Analysis of Individual HIV-1 Proviruses Reveals Frequent Asymmetric Long Terminal Repeats
Source: J Virol. 2022 Jun 8;96(13):e00122-22. doi: 10.1128/jvi.00122-22 (PMC9278108; doi:10.1128/jvi.00122-22)
Supplement: Supplemental file 2 — Supplemental Material. Download jvi.00122-22-s0002.xlsx, XLSX file, 0.02 MB [file jvi.00122-22-s0002.xlsx]

## Sheet: Sheet1
Table S2. Oligonucleotide Sequences for IPSA
Near Full Length Proviral Amplification and Sequencing (NFLPAS) Primers
Oligo Name	Sequence (5’-3’)
NFLPAS_OuterFWD	AGT CAG TGT GGA AAA TCT CT*A *G
NFLPAS_OuterREV	GAG GGA TCT CTA GTT ACC AG*A *G
NFLPAS_InnerFWD	GTG GAA AAT CTC TAG CAG T*G*G
NFLPAS_InnerREV	TTA CCA GAG TCA CAC AAC AG*A *C
Subtype B Integration Site Nullomer PCR Primers
Oligo Name	Sequence (5’-3’)
Nullomer_OuterFWD	GAT ACC TTA GCG ATG GAC AGT ACG ATA C*C*T
Nullomer_InnerFWD	TAG CGA TGG ACA GTA CGA TAC CTA CTC C*C*T
HIV_OuterREV_subB_UNV	CCG CTT AAT AYY GAC GCT CTC *G*C
	(1st Y: 75% C, 25% T, 2nd Y: 75% T, 25% C)
HIV_InnerREV_subB_UNV	CYT CAG CAA GCC GAG TCC TGC G*T*C
	(Y: 90% T, 10% C)
HIV_OuterREV_C-03	CCG CTT AAT ACT GAC GCT CTC *G*C
HIV_OuterREV_F-07	CCG CTT AAT ATT GAC GCT CTC *G*C
HIV_OuterREV_K-01_C-02	CCG CTT AAT ACT GAC GCT CTY *G*C
HIV_OuterREV_R-09_TT	CCG CTT AAT ATT GAC GCT CTC *G*C
HIV_OuterREV_R-09_CC	CCG CTT AAT ACC GAC GCT CTC *G*C
HIV_OuterREV_R-09_CT	CCG CTT AAT ACT GAC GCT CTC *G*C
Subtype B 5’LTR Dideoxy Sequencing Primers
Oligo Name	Sequence (5’-3’)
HIV_522_FWD	GGG AAC CCA CTG CTT AAG
HIV_623_REV	CGC CAC TGC TAG AGA TTT
HIV_90_REV	CCC TGG CCC TGG TGT GTA
HIV_107_FWD	TAC ACA CCA GGG CCA GGG
Subtype B U5 qPCR Primers
Oligo Name	Sequence (5’-3’)
HIV_522_FWD	GGG AAC CCA CTG CTT AAG
HIV_623_REV	CGC CAC TGC TAG AGA TTT
Nullomer dsDNA PCR Linker Oligonucleotides
Oligo Name	Sequence (5’-3’)
Nullomer_Sense_TA	GATACCTTAGCGATGGACAGTACGATACCTACTCCCTGGCGACCT
	GATATGATTAGCGTTGTGCGAGCG*G*T
Nullomer_Antisense_TA	/5Phos/CCGCTCGCACAACG/iSpC3/C/3SpC3/
Illumina PCR Primers
Oligo Name	Sequence (5’-3’)
ILMN P5 PCR Primer	AAT GAT ACG GCG ACC ACC GA*G
ILMN P7 PCR Primer	CAA GCA GAA GAC GGC ATA CGA *G
Illumina Sequencing Adapters
Oligo Name	Sequence (5’-3’)
D501	AATGATACGGCGACCACCGAGATCTACACTATAGCCTACAC
	TCTTTCCCTACACGACGCTCTTCCGATC*T
D502	AATGATACGGCGACCACCGAGATCTACACATAGAGGCACAC
	TCTTTCCCTACACGACGCTCTTCCGATC*T
D503	AATGATACGGCGACCACCGAGATCTACACCCTATCCTACAC
	TCTTTCCCTACACGACGCTCTTCCGATC*T
D504	AATGATACGGCGACCACCGAGATCTACACGGCTCTGAACAC
	TCTTTCCCTACACGACGCTCTTCCGATC*T
D505	AATGATACGGCGACCACCGAGATCTACACAGGCGAAGACAC
	TCTTTCCCTACACGACGCTCTTCCGATC*T
D506	AATGATACGGCGACCACCGAGATCTACACTAATCTTAACACTC
	TTTCCCTACACGACGCTCTTCCGATC*T
D507	AATGATACGGCGACCACCGAGATCTACACCAGGACGTACACTC
	TTTCCCTACACGACGCTCTTCCGATC*T
D508	AATGATACGGCGACCACCGAGATCTACACGTACTGACACACTC
	TTTCCCTACACGACGCTCTTCCGATC*T
D701	/5Phos/GATCGGAAGAGCACACGTCTGAACTCCAGTCAC
	ATTACTCGATCTCGTATGCCGTCTTCTGCTT*G
D702	/5Phos/GATCGGAAGAGCACACGTCTGAACTCCAGTCAC
	TCCGGAGAATCTCGTATGCCGTCTTCTGCTT*G
D703	/5Phos/GATCGGAAGAGCACACGTCTGAACTCCAGTCAC
	CGCTCATTATCTCGTATGCCGTCTTCTGCTT*G
D704	/5Phos/GATCGGAAGAGCACACGTCTGAACTCCAGTCAC
	GAGATTCCATCTCGTATGCCGTCTTCTGCTT*G
D705	/5Phos/GATCGGAAGAGCACACGTCTGAACTCCAGTCAC
	ATTCAGAAATCTCGTATGCCGTCTTCTGCTT*G
D706	/5Phos/GATCGGAAGAGCACACGTCTGAACTCCAGTCAC
	GAATTCGTATCTCGTATGCCGTCTTCTGCTT*G
D707	/5Phos/GATCGGAAGAGCACACGTCTGAACTCCAGTCAC
	CTGAAGCTATCTCGTATGCCGTCTTCTGCTT*G
D708	/5Phos/GATCGGAAGAGCACACGTCTGAACTCCAGTCAC
	TAATGCGCATCTCGTATGCCGTCTTCTGCTT*G
D709	/5Phos/GATCGGAAGAGCACACGTCTGAACTCCAGTCAC
	CGGCTATGATCTCGTATGCCGTCTTCTGCTT*G
D710	/5Phos/GATCGGAAGAGCACACGTCTGAACTCCAGTCAC
	TCCGCGAAATCTCGTATGCCGTCTTCTGCTT*G
D711	/5Phos/GATCGGAAGAGCACACGTCTGAACTCCAGTCAC
	TCTCGCGCATCTCGTATGCCGTCTTCTGCTT*G
D712	/5Phos/GATCGGAAGAGCACACGTCTGAACTCCAGTCAC
	AGCGATAGATCTCGTATGCCGTCTTCTGCTT*G
Integration Site Specific PCR Primers for Nullomer-mediated 3’LTR Validations
Oligo Name	Sequence (5’-3’)
C-02_38 Outer FWD	CAAGCACAGCCAGATAAAAGTGAATC*A*G
C-02_38 Inner FWD	CACAAAGGAATTGGAGGAAATGAACAAG*T*A
C-02_52 Outer FWD	CAAGCACAACCAGATAAAAGTAAATCAG*A*G
C-02_52 Inner FWD	CACAAAGGAATTGGAGGAAATGAACAAG*T*A
C-02_53 Outer FWD	GCTACTACTAGTGGCATTACCAGTAGT*G*A
C-02_53 Inner FWD	GTAGTAGTAGCATTCCACTCATCAGT*G*C
C-03_22 Outer FWD	GATGACCGCATGTCAGGGAG*T*G
C-03_22 Inner FWD	GAGTTTTGGCTGAAGCAATGAG*C*C
C-03_29 Outer FWD	CCTACAATCCCCAAAGTCAAGGAGT*A*G
C-03_29 Inner FWD	GATTATAGGACAGGTAAGAGATCAGGCT*G*A
R-09_7 Outer FWD	ACCTAGTGTAAACAATGAGACACCAGG*G*A
R-09_7 Inner FWD	GATGGAAAGGGTCACCAGCAATATT*C*C
R-09_19 Outer FWD	GATGGAAAGGGTCACCAGCAATATT*C*C
R-09_19 Inner FWD	GGACAGTACAGCCTATAGTGCTG*C*C
R-09_33 Outer FWD	GATGGAAAGGGTCACCAGCAATATT*C*C
R-09_33 Inner FWD	GGACAGTACAGCCTATAGTGCTG*C*C
R-09_39 Outer FWD	GATGGAAAGGGTCACCAGCAATATT*C*C
R-09_39 Inner FWD	GGACAGTACAGCCTATAGTGCTG*C*C
Integration Site Specific PCR Primers for Full Length Provirus Validations (HFH)
Oligo Name	Sequence (5’-3’)
C-02_29_HIV_FWD1	GATGACAGCATGTCAGGGA*G
C-02_29_HIV_FWD2	GAGTTTTGGCAGAAGCAATGA*G
C-02_29_HIV_REV1	CCTGCTTCTGAGAGGGAGTTGTT*G
C-02_29_HIV_REV2	CCAAACCTGAAGCTCTCTTCTG*G
C-02_29_HOST_FWD1	TTTCACATTGGAAACACTCAG*C
C-02_29_HOST_FWD2	TTATCAACCTGATAAAGTTGTTAC*C
C-02_29_HOST_REV1	CTGGCCCTAATTTTAATATTTGTA*G
C-02_29_HOST_REV2	TTCAATCTGGAAGCTGTTAATTT*C
C-02_45_HIV_FWD1	GATGACAGCATGTCAGGGA*G
C-02_45_HIV_FWD2	GAGTTTTGGCAGAAGCAATGA*G
C-02_45_HIV_REV1	CCTGCTTCTGAGAGGGAGTTGTT*G
C-02_45_HIV_REV1	CCAAACCTGAAGCTCTCTTCTG*G
C-02_45_HOST_FWD1	TTTCACATTGGAAACACTCAG*C
C-02_45_HOST_FWD2	TTATCAACCTGATAAAGTTGTTAC*C
C-02_45_HOST_REV1	CTGGCCCTAATTTTAATATTTGTA*G
C-02_45_HOST_REV2	TTCAATCTGGAAGCTGTTAATTT*C
C-02_55_HIV_FWD1	GATGACAGCATGTCAGGGA*G
C-02_55_HIV_FWD2	GAGTTTTGGCAGAAGCAATGA*G
C-02_55_HIV_REV1	CCTGCTTCTGAGAGGGAGTTGTT*G
C-02_55_HIV_REV2	CCAAACCTGAAGCTCTCTTCTG*G
C-02_55_HOST_FWD1	TTTCACATTGGAAACACTCAG*C
C-02_55_HOST_FWD2	TTATCAACCTGATAAAGTTGTTAC*C
C-02_55_HOST_REV1	CTGGCCCTAATTTTAATATTTGTA*G
C-02_55_HOST_REV2	TTCAATCTGGAAGCTGTTAATTT*C
C-03_87_HIV_FWD1	GATGACCGCATGTCAGGGA*G
C-03_87_HIV_FWD2	GAGTCTTGGCTGAAGCAATGA*G
C-03_87_HIV_REV1	CTATTAAATCTTTTGATGGGTCATA*A
C-03_87_HIV_REV2	CTGTCAGTGGTACTACATCTGTTAGTGCT*T
C-03_87_HOST_FWD1	CACAAAGCTGTTTGCCTACC*C
C-03_87_HOST_FWD2	TTCTTTTCCATGCCTGCTAGA*G
C-03_87_HOST_REV1	GCAGAGAACAATGCAGATTAC*T
C-03_87_HOST_REV2	CAGGATAAAAATTGCACAGCAGG*C
R-09_22_HIV_FWD1	GATGACAGCATGCCAGGGA*G
R-09_22_HIV_FWD2	GAGTCTTAGCTGAAGCAATGA*G
R-09_22_HIV_REV1	CTATTAAGTCTTTTGATGGGTCATA*G
R-09_22_HIV_REV2	CTGTTAGTGGTATTACTTCTGTTAGTGCT*T
R-09_22_HOST_FWD1	TGGTTGTTCCCTATACATTTTAAT*C
R-09_22_HOST_FWD2	ATTCTCAGTGTAGAGCGTGGTTAC*C
R-09_22_HOST_REV1	TGGGATTACAGGCTGGGATAAT*G
R-09_22_HOST_REV2	GTATAACGTAAAATGAATACATCCTTGT*C
ACH2_NT5C3A_HIV_FWD1	GATGACAGCATGTCAGGGAG
ACH2_NT5C3A_HIV_FWD2	GAGTTTTGGCTGAGGCAATGAG
ACH2_NT5C3A_HIV_REV1	CTATTAAGTATTTTGATGGGTCATAA
ACH2_NT5C3A_HIV_REV2	CAGTTAGTGGTATTACTTCTGTTAGTGCTT
ACH2_NT5C3A_HOST_FWD1	ATCCAAGAAACTTACTTGAGCATAAC
ACH2_NT5C3A_HOST_FWD2	CATGTGATTTAGTATACCTGGAGTTTATG
ACH2_NT5C3A_HOST_REV1	TTCACTAAGTAGCATCTTCAGTATGTAG
ACH2_NT5C3A_HOST_REV2	GGTATACATTCATTAGTGATGAACTTCA
Human-specific “Random” Decamer MDA primers
Oligo Name	Sequence (5’-3’)
1	CTC AGC CT*C* C
2	CCT CAG CC*T* C
3	GCC TCA GC*C* T
4	GCC TCC CA*A* A
5	TCA GCC TC*C* C
6	CCT CCC AA*A* G
7	TTT GTA TT*T* T
8	TTT TGT AT*T* T
9	AGG CTG GA*G* T
10	GCT CAC TG*C* A
11	GTA GCT GG*G*A
12	AGT AGC TG*G* G
13	CAG GCT GG*A* G
14	CCA AAG TG*C* T
15	CTG GAG TG*C* A
16	TGC TGG GA*T* T
17	GGC TGG AG*T* G
18	CTG CCT CA*G* C
19	GCT GGA GT*G* C
20	AAA GTG CT*G* G
21	CCT GCC TC*A* G
22	GTG CTG GG*A* T
23	AGT GCT GG*G* A
24	AAG TGC TG*G* G
25	CTC ACT GC*A* A
26	TCC TGC CT*C* A
27	TGG AGT GC*A* G
28	TCT CCT GC*C* T
29	TTT TTT GA*G* A
30	TTC TCC TG*C* C
31	ATT CTC CT*G* C
32	GGC CTC CC*A* A
33	TTT TTT TG*A* G
34	CAG CCT CC*C* A
35	TTT TTT TT*G* A
36	AGC CTC CC*A* A
37	GAG TAG CT*G* G
38	TCA CTG CA*A* C
39	GGA TTA CA*G* G
40	GGC TCA CT*G* C
41	ACT GCA AC*C* T
42	CTG CAA CC*T* C
43	CAC TGC AA*C* C
44	TGC CTC AG*C* C
45	TAATTTTT*G*T
46	GGGATTAC*A*G
47	GGGTTTCA*C*C
Oligo modifications:
* = phosphorothioate bond
/3SpC3/ = C3 spacer
/5Phos/ = 5’ phosphate
